# Supplementary material for: PrPC-Neutralizing Antibody Confers an Additive Benefit in Combination with 5-Fluorouracil in KRAS-Mutant Colorectal Cancer Models, Associated with Reduced RAS-GTP and AKT/ERK Phosphorylation
Source: Int J Mol Sci. 2026 Jan 23;27(3):1159. doi: 10.3390/ijms27031159 (PMC12897877; doi:10.3390/ijms27031159)
Supplement: Supplementary file 1 [file ijms-27-01159-s001.zip]

Archive with 1 entries (1 files):
- ijms-4081822-SI.pdf
